# Supplementary material for: Development of Phosphoramidite Reagents for the Synthesis of Base-Labile Oligonucleotides Modified with a Linear Aminoalkyl and Amino-PEG Linker at the 3′-End
Source: Molecules. 2022 Dec 3;27(23):8501. doi: 10.3390/molecules27238501 (PMC9736658; doi:10.3390/molecules27238501)
Supplement: Supplementary file 1 [file molecules-27-08501-s001.zip]

Archive with 1 entries (1 files):
- molecules-2063086-supplementary.pdf
